# Supplementary material for: Cross-Linked Polyimide/ZIF-8 Mixed-Matrix Membranes by In Situ Formation of ZIF-8: Effect of Cross-Linking on Their Propylene/Propane Separation
Source: Membranes (Basel). 2022 Oct 1;12(10):964. doi: 10.3390/membranes12100964 (PMC9609502; doi:10.3390/membranes12100964)
Supplement: Supplementary file 1 [file membranes-12-00964-s001.zip]

Archive with 1 entries (1 files):
- membranes-1922904-supplementary.pdf
